# Supplementary material for: Mechanisms of HIV-1 integrase resistance to dolutegravir and potent inhibition of drug-resistant variants
Source: Sci Adv. 2023 Jul 21;9(29):eadg5953. doi: 10.1126/sciadv.adg5953 (PMC11803526; doi:10.1126/sciadv.adg5953)
Supplement: Supplementary file 2 — Table S1 [file sciadv.adg5953_table_s1.zip]

Archive with 1 entries (1 files):
- adg5953_Table_S1.xlsx
